# Supplementary material for: Trends and determinants of minimum dietary diversity among children aged 6–23 months: a pooled analysis of Indonesia Demographic and Health Surveys from 2007 to 2017
Source: Public Health Nutr. 2021 Nov 8;25(7):1956–67. doi: 10.1017/S1368980021004559 (PMC9991623; doi:10.1017/S1368980021004559)
Supplement: Supplementary file 1 [file S1368980021004559sup.zip]

Archive with 2 entries (2 files):
- S1368980021004559sup001.docx
- S1368980021004559sup002.docx
